# Supplementary material for: Global burden and trends of major mental disorders in individuals under 24 years of age from 1990 to 2021, with projections to 2050: insights from the Global Burden of Disease Study 2021
Source: Front Public Health. 2025 Sep 16;13:1635801. doi: 10.3389/fpubh.2025.1635801 (PMC12481897; doi:10.3389/fpubh.2025.1635801)
Supplement: Supplementary file 1 [file Presentation_1.zip]

Archive with 7 entries (7 files):
- Supplementary Figure 1-9.DOCX
- Supplementary Figure 10-14.DOCX
- Supplementary Figure 15-20.DOCX
- Supplementary Figure 21.DOCX
- Supplementary Figure 22.DOCX
- Supplementary Figure 23.DOCX
- Supplementary Figure 24-29.DOCX
